# Supplementary material for: New Clinical Markers of Oxidized Lipid-Associated Protein Damage in Children and Adolescents with Obesity
Source: Children (Basel). 2024 Mar 6;11(3):314. doi: 10.3390/children11030314 (PMC10969367; doi:10.3390/children11030314)
Supplement: Supplementary file 1 [file children-11-00314-s001.zip]

Archive with 1 entries (1 files):
- children-2854181-supplementary.pdf
